# Supplementary material for: Comparison of Serum and Urine as Sources of miRNA Markers for the Detection of Ovarian Cancer
Source: Biomedicines. 2023 Sep 11;11(9):2508. doi: 10.3390/biomedicines11092508 (PMC10525629; doi:10.3390/biomedicines11092508)
Supplement: Supplementary file 1 [file biomedicines-11-02508-s001.zip]

Archive with 1 entries (1 files):
- biomedicines-2563495-supplementary.pdf
